# Supplementary material for: A genetically and functionally diverse group of non-diazotrophic Bradyrhizobium spp. colonizes the root endophytic compartment of Arabidopsis thaliana
Source: BMC Plant Biol. 2018 Apr 11;18:61. doi: 10.1186/s12870-018-1272-y (PMC5896095; doi:10.1186/s12870-018-1272-y)
Supplement: Supplementary file 1 — Table S1. DNA fingerprinting of 102 isolates (XLSX 12 kb) [file 12870_2018_1272_MOESM1_ESM.xlsx]

## Sheet: Sheet1
Table S1: DNA fingerprinting of 102 isolates
				BLAST QUERY RESULTS
Fingerprint (BOX-PCR)	Time *)	# isolates	Genus	Best blast hit	Query coverage (%)	Identity (%)	MOS strain
			(RDP)
1	3 days	4	Bradyrhizobium	Bradyrhizobium embrapense strain SEMIA 6208	100	100	MOS001
2	3 days	7	Bradyrhizobium	Bradyrhizobium embrapense	100	100	MOS002
				strain SEMIA 6208
3	3 days	3	Bradyrhizobium	Bradyrhizobium embrapense	100	100	MOS003
				strain SEMIA 6208
4	3 days	2	Delftia	Polaromonas eurypsychrophila	100	99	-
				strain B717-2
5	3 days	1	Polaromonas	Delftia acidovorans	100	99	-
				strain NBRC 14950
6	3 days	1	Mesorhizobium	Mesorhizobium metallidurans	100	99	-
				strain STM 2683
7	3 days	8	Pseudomonas	Pseudomonas helmanticensis	100	99	-
				strain OHA11
8	7 days	1	Amaricoccus	Amaricoccus macauensis	92	96	-
				strain Ben104
9	7 days	71	Bradyrhizobium	Bradyrhizobium viridifuturi	99	100	MOS004
				strain SEMIA 690
10	7 days	2	Unclassified Bradyrhizobiaceae	Bradyrhizobium valentinum	97	97	MOS005**)
				strain LmjM3
11	7 days	1	Kocuria	Kocuria palustris	94	98	-
				strain TAGA27
12	7 days	1	Rhodococcus	Rhodococcus agglutinans	99	99	-
				strain CFH S0262
*) Colonies were picked at two different time points: the first round of colony-picking was after three days of cultivation, while the second round was after 7 days.
**) After whole-genome sequencing, we could not verify the taxonomy. Therefore, we left this isolate out of the analysis.
