# Supplementary material for: A genetically and functionally diverse group of non-diazotrophic Bradyrhizobium spp. colonizes the root endophytic compartment of Arabidopsis thaliana
Source: BMC Plant Biol. 2018 Apr 11;18:61. doi: 10.1186/s12870-018-1272-y (PMC5896095; doi:10.1186/s12870-018-1272-y)
Supplement: Supplementary file 2 — Table S2. Assembly statistics (XLSX 11 kb) [file 12870_2018_1272_MOESM2_ESM.xlsx]

## Sheet: Sheet1
Table S2: Assembly statistics
	Assembly statistics					Busco scores (686 Rhizobiales genes)
	GC (%)	Genome size (bp)	Gene models	# contigs		Present	Fragmented	Missing
B. sp. MOS001	63,6	9053121	8622	182		99,1	0,7	0,2
B. sp. MOS002	63,5	7626104	7432	112		99,1	0,9	0
B. sp. MOS003	64,2	7261081	6879	26		99,1	0,9	0
B. sp. MOS004	64,5	7575971	7039	69		97,6	1,5	0,9
B. diazoefficiens USDA110	64,1	9105828	8373	-		-	-	-
